# Supplementary material for: Links between Vaccination Fear-, Anxiety-, Alexithymia-, and Type D Personality-Related Vaccination Decisions: A Network Analysis in a Multicultural Sample
Source: Behav Sci (Basel). 2024 Aug 29;14(9):761. doi: 10.3390/bs14090761 (PMC11428217; doi:10.3390/bs14090761)
Supplement: Supplementary file 1 [file behavsci-14-00761-s001.zip]

Archive with 1 entries (1 files):
- behavsci-3081481-supplementary.pdf
